# Supplementary material for: The Influence of Locality on Phenolic Profile and Antioxidant Capacity of Bud Extracts
Source: Foods. 2021 Jul 12;10(7):1608. doi: 10.3390/foods10071608 (PMC8306517; doi:10.3390/foods10071608)
Supplement: Supplementary file 1 [file foods-10-01608-s001.zip]

Archive with 1 entries (1 files):
- foods-1213579-SI.pdf
